# Supplementary material for: Temporal Trends and Mortality of Vancomycin-Resistant Enterococcus Bacteremia—A Six-Year Retrospective Cohort Study in a Tertiary Hospital in Greece
Source: Pathogens. 2026 Apr 25;15(5):467. doi: 10.3390/pathogens15050467 (PMC13209235; doi:10.3390/pathogens15050467)
Supplement: Supplementary file 1 [file pathogens-15-00467-s001.zip]

Archive with 1 entries (1 files):
- pathogens-4264436-supplementary.pdf
